# Supplementary material for: Evaluation of Sample Size Influence on Chemical Characterization and In Vitro Antioxidant Properties of Flours Obtained from Mushroom Stems Coproducts
Source: Antioxidants (Basel). 2024 Mar 14;13(3):349. doi: 10.3390/antiox13030349 (PMC10968205; doi:10.3390/antiox13030349)
Supplement: Supplementary file 1 [file antioxidants-13-00349-s001.zip]

Archive with 1 entries (1 files):
- antioxidants-2896162-supplementary.pdf
